# Supplementary material for: PDGF/VEGF signaling controls cell size in Drosophila
Source: Genome Biol. 2009 Feb 12;10(2):R20. doi: 10.1186/gb-2009-10-2-r20 (PMC2688285; doi:10.1186/gb-2009-10-2-r20)
Supplement: Additional data file 1 — This list was generated using a mean cell area z-score threshold of less than -2. dsRNAs giving rise to visually confirmed phenotypes are highlighted in yellow. Columns J-L: 'Y' indicates a hit, 'N' indicates that a dsRNA was screened but not hit and '-' indicates that no dsRNA targeting the gene in question was screened. [file gb-2009-10-2-r20-S1.xls]

## Sheet: Table S1
Primer pair	FlyBase Gene	Fly Gene Symbol	Gene Name	Mean Cell Area Z-score	Monolayer Area Z-score	Human Homologue	Phenotype (visual inspection)	Function	Boutros et al. Science 303:832 (2003) S2R+	Boutros et al. Science 303:832 (2003) Kc	Bjorklund et al Nature 439:1009 (2006) S2
DRSC11345	FBgn0014163	fax	failed axon connections	-2.04	1.34	C6orf168	Small	Axonogenesis	N	N	N
DRSC18671	FBgn0041629	Hexo2	Hexosaminidase 2	-2.02	0.67	HEXB	Overgrown	Carbohydrate metabolism	N	N	N
DRSC18799	FBgn0004657	mys	lethal myospheroid	-2.31	0.99	ITGB1	Round	Cell Adhesion	N	N	N
DRSC11300	FBgn0020254	rhea	tendrils	-2.83	-7.34	TLN2	Low cell number	Cell Adhesion	N	N	N
DRSC10027	FBgn0052138	CG32138	CG32138	-2.45	0.53	FMNL2	Round	Cytoskeleton	N	N	N
DRSC07121	FBgn0083919	CG30084	CG30084	-2.16	0.24	PDLIM5	Low cell number	Cytoskeleton	N	N	N
DRSC07583	FBgn0003887	betaTub56D	beta tubulin	-2.91	-8.71	TUBB2C	False positive	Cytoskeleton	N	N	Y
DRSC16910	FBgn0003889	betaTub85D	beta-tubulin	-2.06	-7.96	TUBB2B	False positive	Cytoskeleton	N	N	Y
DRSC15666	FBgn0003890	betaTub97EF	beta tubulin	-4.07	-7.66	TUBB2B	False positive	Cytoskeleton	N	N	Y
DRSC11300	FBgn0035909	ergic53	ergic-53	-2.83	-7.34	LMAN1	Low cell number	Cytoskeleton	N	N	N
DRSC05013	FBgn0053558	CG33558	anon-fast-evolving-1E4	-3.02	-6.95	MTSS1	Low cell number	Cytoskeleton	Y	N	-
DRSC04167	FBgn0028371	jbug	filamin	-2.15	-4.31	FLNA	Low cell number	Cytoskeleton	N	N	N
DRSC19897	FBgn0030432	CG4404	CG4404	-2.15	-0.84	None	Small	DNA Binding	N	N	N
DRSC15943	FBgn0051064	CG31064	CG31064	-2.18	-0.66	RUFY2	Round	Endocytosis	N	N	N
DRSC10281	FBgn0041604	dlp	Dally-like	-2.23	-1.17	GPC4	Round	Extracellular matrix	N	N	N
DRSC12506	FBgn0053546	gfzf	GST-containing FLYWCH zinc-finger protein	-3.02	-0.29	GSTT1	Small	Glutathione transferase	N	N	N
DRSC19962	FBgn0030855	CG5800	CG5800	-2.28	0.89	DDX10	Overgrown	Helicase	N	N	N
DRSC18357	FBgn0029846	Ca-alpha1T	Ca-alpha1T	-3.23	-3.15	CACNA1H	Low cell number	Ion channel	N	N	-
DRSC13110	FBgn0053207	pxb	baikal	-2.15	0.66	None	Round	Learning	N	N	N
DRSC16732	FBgn0002645	Map205	Microtubule-associated protein 205	-2.14	-0.98	MUC2	Round	Microtubule binding	N	N	N
DRSC03193	FBgn0032511	CG9306	CG9306	-2.2	-0.07	NDUFB9	Small	Mitochondrial electron transport	N	N	N
DRSC05666	FBgn0028382	cyp33	cyclophilin-33	-2.42	0.78	PPIE	Round	mRNA binding	N	N	-
DRSC20332	FBgn0040222	fne	found in neurons	-2.06	-1.8	ELAVL4	Round	mRNA binding	N	N	-
DRSC07248	FBgn0033247	Nup44A	nucleoporin-44A	-2.47	0.66	SEH1L	Small	Nuclear pore	N	N	N
DRSC15303	FBgn0039678	Obp99a	Odorant-binding protein 99a	-2.29	-0.42	None	Round	Pheramone receptor	N	N	N
DRSC02282	FBgn0040954	CG13779	CG13779	-2.93	0.17	SEM1	Round	Protease	N	N	N
DRSC15165	FBgn0039574	CG16918	CG16918	-2.32	-6.53	TMPRSS3	Low cell number	Protease	Y	Y	-
DRSC03256	FBgn0026571	Sec61alpha	Sec61alpha	-2.66	-0.36	SEC61A2	Small	Protein secretion	N	N	N
DRSC03201	FBgn0032884	Pomp	Pomp	-2.83	-7	POMP	Low cell number	Proteosome	Y	Y	N
DRSC07542	FBgn0028687	Rpt1	AAA ATPase	-2.62	-6.86	PSMC2	Low cell number	Proteosome	N	Y	Y
DRSC16501	FBgn0037742	Rpt3R	Rpt3R	-2.4	-6.49	PSMC4	Low cell number	Proteosome	N	N	N
DRSC07516	FBgn0023175	Prosalpha7	20s proteasome	-2.4	-3.26	PSMA3	Low cell number	Proteosome	N	N	N
DRSC07540	FBgn0010411	RpS18	transcription unit B	-2.87	-2.57	RPS18	Low cell number	Ribosome	N	Y	Y
DRSC16318	FBgn0039713	RpS8	Ribosomal protein S8	-2.72	-2.4	RPS8	Low cell number	Ribosome	N	Y	Y
DRSC03439	FBgn0001965	Sos	lethal 25 in the black-reduced region	-4.09	0.18	SOS1	Small	Signalling	N	N	N
DRSC07606	FBgn0004638	drk	Enhancer of sevenless-2B	-3.73	2.59	GRB2	Small	Signalling	N	N	N
DRSC03080	FBgn0032006	Pvr	VEGF receptor	-2.92	0.09	PDGF/VEGF	Small	Signalling	N	Y	Y
DRSC07833	FBgn0003256	rl	MAP kinase	-2.8	0.07	MAPK1	Small	Signalling	N	N	N
DRSC14120	FBgn0026597	Axn	D-axin	-2.55	-0.82	AXIN1	Overgrown	Signalling	N	N	N
DRSC12148	FBgn0041191	Rheb	Rheb	-2.52	-0.55	RHEB	Small	Signalling	N	N	N
DRSC14120	FBgn0026597	Axn	D-axin	-2.37	-0.82	AXIN1	Round	Signalling	N	N	N
DRSC16814	FBgn0003205	Ras85D	Ras GTPase	-2.3	0.31	KRAS	Small	Signalling	N	N	N
DRSC18756	FBgn0000382	csw	Enhancer of sevenless 1A	-2.22	-0.31	PTPN11	Small	Signalling	N	N	N
DRSC15529	FBgn0038473	CG3983	CG3983	-2.09	-1.81	GNL3L	Round	Signalling	N	N	N
DRSC18462	FBgn0010269	Dsor1	Downstream of raf1	-2.02	1.73	MAP2K1	Small	Signalling	N	N	N
DRSC20231	FBgn0015024	CkIalpha	Casein Kinase 1	-3.08	-3.01	CSNK1A1	Low cell number	Signalling	N	N	Y
DRSC18119	FBgn0052776	CG32776	CG32776	-3.62	-2.01	RAP2A	Low cell number	Signalling	Y	Y	N
DRSC11064	FBgn0036886	CG9300	CG9300	-2.15	0.85	NOL11	Small	Unknown	N	N	N
DRSC20295	FBgn0004924	Top1	topoisomerase I	-2.88	1.75	TOP1	Overgrown	Topoisomerase	N	N	N
DRSC07447	FBgn0001291	Jra	Jun oncogene	-3.21	-1.13	JUND	Overgrown	Transcription Factor	N	N	N
DRSC17777	FBgn0030058	CG11294	CG11294	-3.07	-1.97	CART1	Small	Transcription Factor - PHO2 homologue	N	N	-
DRSC16977	FBgn0001297	kay	shroud	-2.97	0.57	FOS	Overgrown	Transcription Factor	Y	N	Y
DRSC17022	FBgn0003013	osa	eyelid	-2.77	-1.23	ARIDA1	Actin phenotype	Transcription Factor	N	N	N
DRSC17170	FBgn0026262	bip2	bip2	-2.65	1.59	TAF3	Overgrown	Transcription Factor	N	N	Y
DRSC19435	FBgn0030502	tth	toothreen	-2.42	-0.73	DPF3	Round	Transcription Factor	N	N	N
DRSC04096	FBgn0034975	enok	rotkehlchen	-2.2	1.7	MYST3	Actin phenotype	Transcription Factor	N	N	N
DRSC15090	FBgn0024288	Sox100B	Sox100B	-2.19	-1.82	SOX10	Round	Transcription Factor	N	N	-
DRSC11325	FBgn0005386	ash1	discs absent, small, or homeotic	-2.13	1.26	ASH1L	Overgrown	Transcription Factor	N	N	N
DRSC00625	FBgn0001309	kis	kismet	-2.11	1.51	CHD7	Actin phenotype	Transcription Factor	N	N	N
DRSC07668	FBgn0004399	psq	pipsqueak	-3.9	-3.08	ZBTB20	Low cell number	Transcription Factor	Y	Y	N
DRSC07568	FBgn0026316	UbcD10	Ubiquitin conjugating enzyme 10	-2.98	-6.77	UBE2L3	Low cell number	Ubiquitination	N	N	-
DRSC18572	FBgn0025612	CG3062	CG3062	-2.66	-0.99	None	Weak staining	Unknown	N	N	N
DRSC00510	FBgn0031365	CG17650	CG17650	-2.55	1.17	None	Image artefact	Unknown	N	N	-
DRSC11082	FBgn0036433	CG9628	CG9628	-2.34	-0.35	None	Overgrown	Unknown	N	N	N
DRSC16032	FBgn0011785	BRWD3	lethal (3) 05842	-2.34	0.4	BRWD3	Round	Unknown	N	N	N
DRSC18134	FBgn0029777	CG17763	CG17763	-2.31	0.33	None	Actin phenotype	Unknown	N	N	-
DRSC10106	FBgn0040786	CG14104	CG14104	-2.28	-0.12	C9orf119	Round	Unknown	N	N	-
DRSC18630	FBgn0040361	CG14627	CG14627	-2.24	-0.21	None	Small	Unknown	N	N	-
DRSC11000	FBgn0082598	bhr	bhringi	-2.03	-1.76	C6orf166	Round	Unknown	N	N	N
DRSC18423	FBgn0030079	CG7267	CG7267	-2.01	0.83	None	Actin phenotype	Unknown	N	N	-
DRSC04017	FBgn0050424	CG30424	CG30424	-2.26	-5.03	None	Low cell number	Unknown	Y	N	-
DRSC17877	FBgn0029707	CG12688	CG12688	-2.3	-2.38	None	Low cell number	Unknown	N	N	-
DRSC17840	FBgn0052732	CG32732	CG32732	-2.44	-2.18	SETD3	Low cell number	Unknown	N	N	N
