# Supplementary material for: PDGF/VEGF signaling controls cell size in Drosophila
Source: Genome Biol. 2009 Feb 12;10(2):R20. doi: 10.1186/gb-2009-10-2-r20 (PMC2688285; doi:10.1186/gb-2009-10-2-r20)
Supplement: Additional data file 2 — Columns I-K: 'Y' indicates a hit, 'N' indicates that a dsRNA was screened but not hit and '-' indicates that no dsRNA targeting the gene in question was screened. All image analysis scores along with original images and dsRNA primer and amplicon details from the entire screen are available online in the FLIGHT database [20]. [file gb-2009-10-2-r20-S2.xls]

## Sheet: Table S2
Primer pair	FlyBase Gene	Fly Gene Symbol	Gene Name	Mean Cell Area Z-score	Monolayer Area Z-score	Human Homologue	Function	Boutros et al. Science 303:832 (2003) S2R+	Boutros et al. Science 303:832 (2003) Kc	Bjorklund et al Nature 439:1009 (2006) S2
DRSC20024	FBgn0030964	Pvf1	PDGF- and VEGF-related factor 1	0.05	-0.84	VEGFC	Pvr ligand	N	N	N
DRSC02283	FBgn0031888	Pvf2	PDGF- and VEGF-related factor 2	-0.36	1.3	VEGFC	Pvr ligand	N	N	N
DRSC02284	FBgn0031889	Pvf3	PDGF- and VEGF-related factor 3	-1.09	0.83	VEGFA	Pvr ligand	N	N	N
DRSC03080	FBgn0032006	Pvr	VEGF receptor	-2.92	0.09	PDGF/VEGF	RTK	N	Y	Y
DRSC07606	FBgn0004638	drk	Enhancer of sevenless-2B	-3.73	2.59	GRB2	Ras/MAPK Signalling	N	N	N
DRSC18756	FBgn0000382	csw	Enhancer of sevenless 1A	-2.22	-0.31	PTPN11	Ras/MAPK Signalling	N	N	N
DRSC03439	FBgn0001965	Sos	lethal 25 in the black-reduced region	-4.09	0.18	SOS1	Ras/MAPK Signalling	N	N	N
DRSC16814	FBgn0003205	Ras85D	Ras GTPase	-2.3	0.31	KRAS	Ras/MAPK Signalling	N	N	N
DRSC18821	FBgn0003079	phl	Pole hole	-0.62	-0.5	BRAF	Ras/MAPK Signalling	N	N	N
DRSC18462	FBgn0010269	Dsor1	Downstream of raf1	-2.02	1.73	MAP2K1	Ras/MAPK Signalling	N	N	N
DRSC07833	FBgn0003256	rl	MAP kinase	-2.8	0.07	MAPK1	Ras/MAPK Signalling	N	N	N
DRSC12379	FBgn0015402	ksr	Kinase suppressor of Ras	-1.13	-1.64	KSR1	Ras/MAPK Signalling	N	N	-
DRSC11172	FBgn0004390	Gap1	sextra	0.01	0.01	RASA3	Ras/MAPK Signalling	N	N	Y
DRSC16717	FBgn0013984	InR	insulin receptor	-0.38	-0.5	INSR	Insulin signalling	N	N	-
DRSC03531	FBgn0024248	chico	flipper	-0.53	-0.22	IRS1	Insulin signalling	N	N	N
DRSC00771	FBgn0020622	Pi3K21B	dPI 3-kinase	-0.56	0.41	PIK3R3	Insulin signalling	N	N	N
DRSC16788	FBgn0015279	Pi3K92E	PI3 kinase	-1.11	-0.7	PIK3C3	Insulin signalling	N	N	N
DRSC03402	FBgn0026379	Pten	Pten	2.68	-0.08	PTEN	Insulin signalling	N	N	Y
DRSC08682	FBgn0020386	Pk61C	Phosphoinositide dependent kinase 1	-1.13	-1	PDPK1	Insulin signalling	N	N	N
DRSC14108	FBgn0010379	Akt1	Related to PKA to PKC protein kinases	-0.31	0.45	AKT3	Insulin signalling	N	N	N
DRSC16890	FBgn0026317	Tsc1	hamartin	-0.1	0.03	TSC1	Tor signalling	N	N	Y
DRSC11351	FBgn0005198	gig	gigas	0.76	0.95	TSC2	Tor signalling	N	N	N
DRSC12148	FBgn0041191	Rheb	Rheb	-2.52	-0.55	RHEB	Tor signalling	N	N	N
DRSC02811	FBgn0021796	Tor	target-of-rapamycin	-1.6	0.66	FRAP1	Tor signalling	N	N	N
DRSC18359	FBgn0029840	raptor	dRaptor	-1.59	-1.38	RAPTOR	Tor signalling	N	N	-
DRSC11276	FBgn0015806	S6k	dS6 kinase	-0.81	-0.72	RPS6KB1	Tor signalling	N	N	N
